# Supplementary material for: Biogeography and Genetic Diversity of Terrestrial Mites in the Ross Sea Region, Antarctica
Source: Genes (Basel). 2023 Feb 28;14(3):606. doi: 10.3390/genes14030606 (PMC10048765; doi:10.3390/genes14030606)
Supplement: Supplementary file 1 [file genes-14-00606-s001.zip]

Archive with 6 entries (6 files):
- Supplementary figure 1_Stereotydeus_network_modified.png
- Supplementary figure 2_Nanorchestes_network_modified.png
- Supplementary figure 3_full tree.pdf
- Table S1.csv
- Table S2.csv
- Table S3.csv
