# Supplementary material for: Biogeography and Genetic Diversity of Terrestrial Mites in the Ross Sea Region, Antarctica
Source: Genes (Basel). 2023 Feb 28;14(3):606. doi: 10.3390/genes14030606 (PMC10048765; doi:10.3390/genes14030606)
Supplement: Supplementary file 1 [file genes-14-00606-s001.zip › Table S1.csv]

Suborder	Family	Species	Designation	NVL	SVL	QMM
Orbatida	Maudheimiidae	Maudheimia petronia	Wallwork, 1962	x
Prostigmata	Eupodidae	Eupodes wisei	Womersley and Strandtmann, 1963	x
		Protereunetes paulinae	Gless 1972	x
		Protereunetes maudae	Strandtmann, 1967			x
	Penthalodidae	Stereotydeus belli	Trouessart, 1902	x
		Stereotydeus punctatus	Strandtmann, 1967	x
		Stereotydeus delicatus	Strandtmann, 1967	x
		Stereotydeus mollis	Womersley and Strandtmann, 1963		x
		Stereotydeus shoupi	Strandtmann, 1967			x
		Stereotydeus ineffabilis	Brunetti, 2021	x	x
		Stereotydeus nunatakis	Brunetti, 2021		x
	Rhagidiidae	Coccorhagidia gressitti	Womersley and Strandtmann, 1963	x
		Coccorhagidia keithi	Strandtmann, 1967		x
	Tydeidae	Tydeus wadei	Strandtmann, 1967	x
		Tydeus setsukoae	Strandtmann, 1967	x	x	x
Endeostigmata	Nanorchestidae	Nanorchestes antarcticus	Strandtmann, 1963	x	x
		Nanorchestes lalae	Strandtmann, 1982	x	x	x
		Nanorchestes bellus	Strandtmann, 1982		x
		Nanorchestes brekkeristae	Strandtmann, 1982			x
				12	9	6
