# Supplementary material for: Biogeography and Genetic Diversity of Terrestrial Mites in the Ross Sea Region, Antarctica
Source: Genes (Basel). 2023 Feb 28;14(3):606. doi: 10.3390/genes14030606 (PMC10048765; doi:10.3390/genes14030606)
Supplement: Supplementary file 1 [file genes-14-00606-s001.zip › Table S2.csv]

new_tip_label	source	Collected	Sequenced	process_ID	region	site	exact site	lat	lon	elev	BIN	Genus	Taxon name
Eupodes wisei_ANTSP1043-17_BOLD:ADL1901_2017_Cape Hallett_CH2	current	2017	2017	ANTSP1043-17	NVL	Cape Hallett	Cape Hallett_CH2	-72.3205	170.227	9	BOLD:ADL1901	Eupodes	Eupodes wisei
Eupodes wisei_ANTSP1046-17_BOLD:ADL1901_2017_Cape Hallett_CH2	current	2017	2017	ANTSP1046-17	NVL	Cape Hallett	Cape Hallett_CH2	-72.3205	170.227	9	BOLD:ADL1901	Eupodes	Eupodes wisei
Eupodes wisei_ANTSP1049-17_BOLD:ADL1901_2017_Cape Hallett_CH2	current	2017	2017	ANTSP1049-17	NVL	Cape Hallett	Cape Hallett_CH2	-72.3205	170.227	9	BOLD:ADL1901	Eupodes	Eupodes wisei
Eupodes wisei_ANTSP1050-17_BOLD:ADL1901_2017_Cape Hallett_CH2	current	2017	2017	ANTSP1050-17	NVL	Cape Hallett	Cape Hallett_CH2	-72.3205	170.227	9	BOLD:ADL1901	Eupodes	Eupodes wisei
Eupodes wisei_ANTSP1051-17_BOLD:ADL1901_2017_Cape Hallett_CH2	current	2017	2017	ANTSP1051-17	NVL	Cape Hallett	Cape Hallett_CH2	-72.3205	170.227	9	BOLD:ADL1901	Eupodes	Eupodes wisei
Eupodes wisei_ANTSP1052-17_BOLD:ADL1901_2017_Cape Hallett_CH2	current	2017	2017	ANTSP1052-17	NVL	Cape Hallett	Cape Hallett_CH2	-72.3205	170.227	9	BOLD:ADL1901	Eupodes	Eupodes wisei
Eupodes wisei_ANTSP1056-17_BOLD:ADL1901_2017_Cape Hallett_CH2	current	2017	2017	ANTSP1056-17	NVL	Cape Hallett	Cape Hallett_CH2	-72.3205	170.227	9	BOLD:ADL1901	Eupodes	Eupodes wisei
Eupodes wisei_ANTSP1057-17_BOLD:ADL1901_2017_Cape Hallett_CH2	current	2017	2017	ANTSP1057-17	NVL	Cape Hallett	Cape Hallett_CH2	-72.3205	170.227	9	BOLD:ADL1901	Eupodes	Eupodes wisei
Eupodes wisei_ANTSP1059-17_BOLD:ADL1901_2017_Cape Hallett_CH2	current	2017	2017	ANTSP1059-17	NVL	Cape Hallett	Cape Hallett_CH2	-72.3205	170.227	9	BOLD:ADL1901	Eupodes	Eupodes wisei
Stereotydeus belli_ANTSP1048-17_BOLD:ADL1633_2017_Cape Hallett_CH2	current	2017	2017	ANTSP1048-17	NVL	Cape Hallett	Cape Hallett_CH2	-72.3205	170.227	9	BOLD:ADL1633	Stereotydeus	Stereotydeus belli
Eupodes wisei_ANTSP1295-18_BOLD:ADL1901_2017_Cape Hallett_CH3	current	2017	2018	ANTSP1295-18	NVL	Cape Hallett	Cape Hallett_CH3	-72.3205	170.227		BOLD:ADL1901	Eupodes	Eupodes wisei
Eupodes wisei_ANTSP976-17_BOLD:ADL1901_2017_Cape Hallett_CH4	current	2017	2017	ANTSP976-17	NVL	Cape Hallett	Cape Hallett_CH4	-72.3204	170.229	12	BOLD:ADL1901	Eupodes	Eupodes wisei
Stereotydeus punctatus_ANTSP978-17_BOLD:ADL1261_2017_Cape Hallett_CH4	current	2017	2017	ANTSP978-17	NVL	Cape Hallett	Cape Hallett_CH4	-72.3204	170.229	12	BOLD:ADL1261	Stereotydeus	Stereotydeus punctatus
Stereotydeus belli_ANTSP1301-18_BOLD:ADL1633_2017_Cape Hallett_CH5	current	2017	2018	ANTSP1301-18	NVL	Cape Hallett	Cape Hallett_CH5	-72.3214	170.232	24	BOLD:ADL1633	Stereotydeus	Stereotydeus belli
Eupodes wisei_ANTSP1013-17_BOLD:ADL1901_2017_Cape Hallett_CH7	current	2017	2017	ANTSP1013-17	NVL	Cape Hallett	Cape Hallett_CH7	-72.3232	170.227	28	BOLD:ADL1901	Eupodes	Eupodes wisei
Eupodes wisei_ANTSP1018-17_BOLD:ADL1901_2017_Cape Hallett_CH7	current	2017	2017	ANTSP1018-17	NVL	Cape Hallett	Cape Hallett_CH7	-72.3232	170.227	28	BOLD:ADL1901	Eupodes	Eupodes wisei
Eupodes wisei_ANTSP1014-17_BOLD:ADL1901_2017_Cape Hallett_CH7	current	2017	2017	ANTSP1014-17	NVL	Cape Hallett	Cape Hallett_CH7	-72.3232	170.227	28	BOLD:ADL1901	Eupodes	Eupodes wisei
Stereotydeus punctatus_ANTSP1015-17_BOLD:ADL1261_2017_Cape Hallett_CH7	current	2017	2017	ANTSP1015-17	NVL	Cape Hallett	Cape Hallett_CH7	-72.3232	170.227	28	BOLD:ADL1261	Stereotydeus	Stereotydeus punctatus
Coccorhagidia gressitti_ANTSP1019-17_BOLD:ADL0835_2017_Cape Hallett_CH9	current	2017	2017	ANTSP1019-17	NVL	Cape Hallett	Cape Hallett_CH9	-72.3231	170.237	73	BOLD:ADL0835	Coccorhagidia	Coccorhagidia gressitti
Coccorhagidia gressitti_ANTSP1031-17_BOLD:ADL0835_2017_Cape Hallett_CH9	current	2017	2017	ANTSP1031-17	NVL	Cape Hallett	Cape Hallett_CH9	-72.3231	170.237	73	BOLD:ADL0835	Coccorhagidia	Coccorhagidia gressitti
Coccorhagidia gressitti_ANTSP1021-17_BOLD:ADL0835_2017_Cape Hallett_CH9	current	2017	2017	ANTSP1021-17	NVL	Cape Hallett	Cape Hallett_CH9	-72.3231	170.237	73	BOLD:ADL0835	Coccorhagidia	Coccorhagidia gressitti
Eupodes wisei_ANTSP1023-17_BOLD:ADL1901_2017_Cape Hallett_CH9	current	2017	2017	ANTSP1023-17	NVL	Cape Hallett	Cape Hallett_CH9	-72.3231	170.237	73	BOLD:ADL1901	Eupodes	Eupodes wisei
Eupodes wisei_ANTSP1024-17_BOLD:ADL1901_2017_Cape Hallett_CH9	current	2017	2017	ANTSP1024-17	NVL	Cape Hallett	Cape Hallett_CH9	-72.3231	170.237	73	BOLD:ADL1901	Eupodes	Eupodes wisei
Eupodes wisei_ANTSP1026-17_BOLD:ADL1901_2017_Cape Hallett_CH9	current	2017	2017	ANTSP1026-17	NVL	Cape Hallett	Cape Hallett_CH9	-72.3231	170.237	73	BOLD:ADL1901	Eupodes	Eupodes wisei
Eupodes wisei_ANTSP1029-17_BOLD:ADL1901_2017_Cape Hallett_CH9	current	2017	2017	ANTSP1029-17	NVL	Cape Hallett	Cape Hallett_CH9	-72.3231	170.237	73	BOLD:ADL1901	Eupodes	Eupodes wisei
Eupodes wisei_ANTSP1033-17_BOLD:ADL1901_2017_Cape Hallett_CH9	current	2017	2017	ANTSP1033-17	NVL	Cape Hallett	Cape Hallett_CH9	-72.3231	170.237	73	BOLD:ADL1901	Eupodes	Eupodes wisei
Eupodes wisei_ANTSP1034-17_BOLD:ADL1901_2017_Cape Hallett_CH9	current	2017	2017	ANTSP1034-17	NVL	Cape Hallett	Cape Hallett_CH9	-72.3231	170.237	73	BOLD:ADL1901	Eupodes	Eupodes wisei
Eupodes wisei_ANTSP1038-17_BOLD:ADL1901_2017_Cape Hallett_CH9	current	2017	2017	ANTSP1038-17	NVL	Cape Hallett	Cape Hallett_CH9	-72.3231	170.237	73	BOLD:ADL1901	Eupodes	Eupodes wisei
Eupodes wisei_ANTSP1035-17_BOLD:ADL1901_2017_Cape Hallett_CH9	current	2017	2017	ANTSP1035-17	NVL	Cape Hallett	Cape Hallett_CH9	-72.3231	170.237	73	BOLD:ADL1901	Eupodes	Eupodes wisei
Stereotydeus punctatus_ANTSP1020-17_BOLD:ADL1261_2017_Cape Hallett_CH9	current	2017	2017	ANTSP1020-17	NVL	Cape Hallett	Cape Hallett_CH9	-72.3231	170.237	73	BOLD:ADL1261	Stereotydeus	Stereotydeus punctatus
Stereotydeus punctatus_ANTSP1022-17_BOLD:ADN6653_2017_Cape Hallett_CH9	current	2017	2017	ANTSP1022-17	NVL	Cape Hallett	Cape Hallett_CH9	-72.3231	170.237	73	BOLD:ADN6653	Stereotydeus	Stereotydeus punctatus
Stereotydeus punctatus_ANTSP1032-17_BOLD:ADL1261_2017_Cape Hallett_CH9	current	2017	2017	ANTSP1032-17	NVL	Cape Hallett	Cape Hallett_CH9	-72.3231	170.237	73	BOLD:ADL1261	Stereotydeus	Stereotydeus punctatus
Stereotydeus punctatus_ANTSP999-17_BOLD:ADN6653_2017_Cape Hallett_CH9	current	2017	2017	ANTSP999-17	NVL	Cape Hallett	Cape Hallett_CH9	-72.3231	170.237	73	BOLD:ADN6653	Stereotydeus	Stereotydeus punctatus
Coccorhagidia cf gressitti_ANTSP1306-18_BOLD:ADQ4368_2017_Christie Peak_CP1	current	2017	2018	ANTSP1306-18	NVL	Christie Peak	Christie Peak_CP1	-72.3051	169.975	501	BOLD:ADQ4368	Coccorhagidia	Coccorhagidia cf gressitti
Coccorhagidia cf gressitti_ANTSP1307-18_BOLD:ADQ4368_2017_Christie Peak_CP1	current	2017	2018	ANTSP1307-18	NVL	Christie Peak	Christie Peak_CP1	-72.3051	169.975	501	BOLD:ADQ4368	Coccorhagidia	Coccorhagidia cf gressitti
Eupodes wisei_ANTSP1305-18_BOLD:ADL1901_2017_Christie Peak_CP1	current	2017	2018	ANTSP1305-18	NVL	Christie Peak	Christie Peak_CP1	-72.3051	169.975	501	BOLD:ADL1901	Eupodes	Eupodes wisei
Coccorhagidia cf gressitti_ANTSP1308-18_BOLD:ADQ4368_2017_Christie Peak_CP2	current	2017	2018	ANTSP1308-18	NVL	Christie Peak	Christie Peak_CP2	-72.306	169.976	505	BOLD:ADQ4368	Coccorhagidia	Coccorhagidia cf gressitti
Eupodes wisei_ANTSP1310-18_BOLD:ADL1901_2017_Christie Peak_CP2	current	2017	2018	ANTSP1310-18	NVL	Christie Peak	Christie Peak_CP2	-72.306	169.976	505	BOLD:ADL1901	Eupodes	Eupodes wisei
Coccorhagidia gressitti_ANTSP1313-18_BOLD:ADL0835_2017_Christie Peak_CP3	current	2017	2018	ANTSP1313-18	NVL	Christie Peak	Christie Peak_CP3	-72.3053	169.977	512	BOLD:ADL0835	Coccorhagidia	Coccorhagidia gressitti
Eupodes wisei_ANTSP1314-18_BOLD:ADL1901_2017_Christie Peak_CP3	current	2017	2018	ANTSP1314-18	NVL	Christie Peak	Christie Peak_CP3	-72.3053	169.977	512	BOLD:ADL1901	Eupodes	Eupodes wisei
Coccorhagidia cf gressitti_ANTSP1317-18_BOLD:ADQ1564_2017_Christie Peak_CP5	current	2017	2018	ANTSP1317-18	NVL	Christie Peak	Christie Peak_CP5	-72.2947	169.972	305	BOLD:ADQ1564	Coccorhagidia	Coccorhagidia cf gressitti
Eupodes wisei_ANTSP1315-18_BOLD:ADL1901_2017_Christie Peak_CP5	current	2017	2018	ANTSP1315-18	NVL	Christie Peak	Christie Peak_CP5	-72.2947	169.972	305	BOLD:ADL1901	Eupodes	Eupodes wisei
Eupodes wisei_ANTSP1318-18_BOLD:ADL1901_2017_Christie Peak_CP5	current	2017	2018	ANTSP1318-18	NVL	Christie Peak	Christie Peak_CP5	-72.2947	169.972	305	BOLD:ADL1901	Eupodes	Eupodes wisei
Eupodes wisei_ANTSP1319-18_BOLD:ADL1901_2017_Christie Peak_CP5	current	2017	2018	ANTSP1319-18	NVL	Christie Peak	Christie Peak_CP5	-72.2947	169.972	305	BOLD:ADL1901	Eupodes	Eupodes wisei
Eupodes wisei_ANTSP1320-18_BOLD:ADL1901_2017_Christie Peak_CP5	current	2017	2018	ANTSP1320-18	NVL	Christie Peak	Christie Peak_CP5	-72.2947	169.972	305	BOLD:ADL1901	Eupodes	Eupodes wisei
Eupodes wisei_ANTSP1321-18_BOLD:ADL1901_2017_Christie Peak_CP5	current	2017	2018	ANTSP1321-18	NVL	Christie Peak	Christie Peak_CP5	-72.2947	169.972	305	BOLD:ADL1901	Eupodes	Eupodes wisei
Coccorhagidia keithi_ANTSP798-15_BOLD:ACW5637_2015_Cliff Nunatak_CN1	current	2015	2015	ANTSP798-15	SVL	Cliff Nunatak	Cliff Nunatak_CN1	-76.1104	162.014	216	BOLD:ACW5637	Coccorhagidia	Coccorhagidia keithi
Coccorhagidia keithi_ANTSP799-15_BOLD:ACW5637_2015_Cliff Nunatak_CN1	current	2015	2015	ANTSP799-15	SVL	Cliff Nunatak	Cliff Nunatak_CN1	-76.1104	162.014	216	BOLD:ACW5637	Coccorhagidia	Coccorhagidia keithi
Nanorchestes_ANTSP421-14_BOLD:ADA1228_2010_Ebony Ridge_KYUN12	current	2010	2014	ANTSP421-14	QMM	Ebony Ridge	Ebony Ridge_KYUN12	-83.760833	172.76175	496	BOLD:ADA1228	Nanorchestes	Nanorchestes
Nanorchestes_ANTSP422-14_BOLD:ACM4549_2010_Ebony Ridge_KYUN12	current	2010	2014	ANTSP422-14	QMM	Ebony Ridge	Ebony Ridge_KYUN12	-83.760833	172.76175	496	BOLD:ACM4549	Nanorchestes	Nanorchestes
Nanorchestes_ANTSP1363-18_BOLD:ACM4549_2010_Ebony Ridge_KYBJA5	current	2010	2018	ANTSP1363-18	QMM	Ebony Ridge	Ebony Ridge_KYBJA5	-83.759967	172.768667		BOLD:ACM4549	Nanorchestes	Nanorchestes
Nanorchestes_ANTSP1356-18_BOLD:AEA0907_2010_Ebony Ridge_KYUN5	current	2010	2018	ANTSP1356-18	QMM	Ebony Ridge	Ebony Ridge_KYUN5	-83.760733	172.750683	522	BOLD:AEA0907	Nanorchestes	Nanorchestes
Nanorchestes_ANTSP1357-18_BOLD:ADQ2020_2010_Ebony Ridge_KYUN5	current	2010	2018	ANTSP1357-18	QMM	Ebony Ridge	Ebony Ridge_KYUN5	-83.760733	172.750683	522	BOLD:ADQ2020	Nanorchestes	Nanorchestes
Nanorchestes_ANTSP1359-18_BOLD:ADA1228_2010_Ebony Ridge_KYUN5	current	2010	2018	ANTSP1359-18	QMM	Ebony Ridge	Ebony Ridge_KYUN5	-83.760733	172.750683	522	BOLD:ADA1228	Nanorchestes	Nanorchestes
Stereotydeus_ANTSP458-14_BOLD:ACM3908_2011_Gateway Spur_GR10	current	2011	2014	ANTSP458-14	QMM	Gateway Spur	Gateway Spur_GR10	-83.48648333	170.795	130	BOLD:ACM3908	Stereotydeus	Stereotydeus
Nanorchestes_ANTSP451-14_BOLD:ACM4549_2011_Harcount Spur_HS7	current	2011	2014	ANTSP451-14	QMM	Harcount Spur	Harcount Spur_HS7	-83.80573333	172.262	1012	BOLD:ACM4549	Nanorchestes	Nanorchestes
Coccorhagidia gressitti_ANTSP1335-18_BOLD:ADL0835_2017_Luther Vale_LV1	current	2017	2018	ANTSP1335-18	NVL	Luther Vale	Luther Vale_LV1	-72.3652	169.911	107	BOLD:ADL0835	Coccorhagidia	Coccorhagidia gressitti
Eupodes wisei_ANTSP1325-18_BOLD:ADL1901_2017_Luther Vale_LV1	current	2017	2018	ANTSP1325-18	NVL	Luther Vale	Luther Vale_LV1	-72.3652	169.911	107	BOLD:ADL1901	Eupodes	Eupodes wisei
Eupodes wisei_ANTSP1327-18_BOLD:ADL1901_2017_Luther Vale_LV1	current	2017	2018	ANTSP1327-18	NVL	Luther Vale	Luther Vale_LV1	-72.3652	169.911	107	BOLD:ADL1901	Eupodes	Eupodes wisei
Eupodes wisei_ANTSP1328-18_BOLD:ADL1901_2017_Luther Vale_LV1	current	2017	2018	ANTSP1328-18	NVL	Luther Vale	Luther Vale_LV1	-72.3652	169.911	107	BOLD:ADL1901	Eupodes	Eupodes wisei
Eupodes wisei_ANTSP1336-18_BOLD:ADL1901_2017_Luther Vale_LV1	current	2017	2018	ANTSP1336-18	NVL	Luther Vale	Luther Vale_LV1	-72.3652	169.911	107	BOLD:ADL1901	Eupodes	Eupodes wisei
Eupodes wisei_ANTSP1069-17_BOLD:ADL1901_2017_Luther Vale_LV1	current	2017	2017	ANTSP1069-17	NVL	Luther Vale	Luther Vale_LV1	-72.3652	169.911	107	BOLD:ADL1901	Eupodes	Eupodes wisei
Coccorhagidia gressitti_ANTSP1285-18_BOLD:ADL0835_2017_Luther Vale_LV2	current	2017	2018	ANTSP1285-18	NVL	Luther Vale	Luther Vale_LV2	-72.3654	169.913	111	BOLD:ADL0835	Coccorhagidia	Coccorhagidia gressitti
Coccorhagidia gressitti_ANTSP1287-18_BOLD:ADL0835_2017_Luther Vale_LV3	current	2017	2018	ANTSP1287-18	NVL	Luther Vale	Luther Vale_LV3	-72.3656	169.911	115	BOLD:ADL0835	Coccorhagidia	Coccorhagidia gressitti
Coccorhagidia gressitti_ANTSP1289-18_BOLD:ADL0835_2017_Luther Vale_LV3	current	2017	2018	ANTSP1289-18	NVL	Luther Vale	Luther Vale_LV3	-72.3656	169.911	115	BOLD:ADL0835	Coccorhagidia	Coccorhagidia gressitti
Eupodes wisei_ANTSP1288-18_BOLD:ADL1901_2017_Luther Vale_LV3	current	2017	2018	ANTSP1288-18	NVL	Luther Vale	Luther Vale_LV3	-72.3656	169.911	115	BOLD:ADL1901	Eupodes	Eupodes wisei
Nanorchestes_AFBAM046-17_BOLD:ADO8910_2017_Macquarie Island	current	2017	2017	AFBAM046-17	sub-Antarctic	Macquarie Island	Macquarie Island	-54.498	158.94	14	BOLD:ADO8910	Nanorchestes	Nanorchestes
Nanorchestes_AFBAM051-17_BOLD:ADO8911_2017_Macquarie Island	current	2017	2017	AFBAM051-17	sub-Antarctic	Macquarie Island	Macquarie Island	-54.498	158.94	14	BOLD:ADO8911	Nanorchestes	Nanorchestes
Nanorchestes_AFBAM052-17_BOLD:ADO8911_2017_Macquarie Island	current	2017	2017	AFBAM052-17	sub-Antarctic	Macquarie Island	Macquarie Island	-54.498	158.94	14	BOLD:ADO8911	Nanorchestes	Nanorchestes
Nanorchestes_AFBAM053-17_BOLD:ADO8910_2017_Macquarie Island	current	2017	2017	AFBAM053-17	sub-Antarctic	Macquarie Island	Macquarie Island	-54.498	158.94	14	BOLD:ADO8910	Nanorchestes	Nanorchestes
Nanorchestes_ANTSP440-14_BOLD:ACM4549_2011_Mount Kyffin_MK5	current	2011	2014	ANTSP440-14	QMM	Mount Kyffin	Mount Kyffin_MK5	-83.77415	171.835	821	BOLD:ACM4549	Nanorchestes	Nanorchestes
Nanorchestes_ANTSP399-14__2008_Mount Seuss_MS2	current	2008	2014	ANTSP399-14	SVL	Mount Seuss	Mount Seuss_MS2	-77.0346	161.7309	733		Nanorchestes	Nanorchestes
Nanorchestes_ANTSP1131-18_BOLD:AEA0907_2018_Mt Franke_MFX1	current	2018	2018	ANTSP1131-18	QMM	Mt Franke	Mt Franke_MFX1	-84.6241	-176.7083	332	BOLD:AEA0907	Nanorchestes	Nanorchestes
Stereotydeus_ANTSP1130-18_BOLD:ADL8108_2018_Mt Franke_MFX1	current	2018	2018	ANTSP1130-18	QMM	Mt Franke	Mt Franke_MFX1	-84.6241	-176.7083	332	BOLD:ADL8108	Stereotydeus	Stereotydeus
Nanorchestes_ANTSP1352-18_BOLD:ADQ2020_2018_Mt Franke_MFX1	current	2018	2018	ANTSP1352-18	QMM	Mt Franke	Mt Franke_MFX1	-84.6241	-176.7083	332	BOLD:ADQ2020	Nanorchestes	Nanorchestes
Stereotydeus_ANTSP1351-18_BOLD:ADL8108_2018_Mt Franke_MFX1	current	2018	2018	ANTSP1351-18	QMM	Mt Franke	Mt Franke_MFX1	-84.6241	-176.7083	332	BOLD:ADL8108	Stereotydeus	Stereotydeus
Nanorchestes_ANTSP1349-18_BOLD:AEA0907_2018_Mt Franke_MFX2	current	2018	2018	ANTSP1349-18	QMM	Mt Franke	Mt Franke_MFX2	-84.6241	-176.7083	329	BOLD:AEA0907	Nanorchestes	Nanorchestes
Stereotydeus_ANTSP1125-18_BOLD:ADL8108_2018_Mt Franke_MFX3	current	2018	2018	ANTSP1125-18	QMM	Mt Franke	Mt Franke_MFX3	-84.6241	-176.7083	332	BOLD:ADL8108	Stereotydeus	Stereotydeus
Stereotydeus_ANTSP1343-18_BOLD:ADQ6609_2018_Mt Franke	current	2018	2018	ANTSP1343-18	QMM	Mt Franke	Mt Franke	-84.6241	-176.7083		BOLD:ADQ6609	Stereotydeus	Stereotydeus
Stereotydeus_ANTSP1344-18_BOLD:ADQ6609_2018_Mt Franke	current	2018	2018	ANTSP1344-18	QMM	Mt Franke	Mt Franke	-84.6241	-176.7083		BOLD:ADQ6609	Stereotydeus	Stereotydeus
Stereotydeus_ANTSP1345-18_BOLD:ADQ6609_2018_Mt Franke	current	2018	2018	ANTSP1345-18	QMM	Mt Franke	Mt Franke	-84.6241	-176.7083		BOLD:ADQ6609	Stereotydeus	Stereotydeus
Stereotydeus_ANTSP1346-18_BOLD:ADQ6609_2018_Mt Franke	current	2018	2018	ANTSP1346-18	QMM	Mt Franke	Mt Franke	-84.6241	-176.7083		BOLD:ADQ6609	Stereotydeus	Stereotydeus
Stereotydeus_ANTSP1347-18_BOLD:ADQ6609_2018_Mt Franke	current	2018	2018	ANTSP1347-18	QMM	Mt Franke	Mt Franke	-84.6241	-176.7083		BOLD:ADQ6609	Stereotydeus	Stereotydeus
Coccorhagidia keithi_ANTSP800-15_BOLD:ACW5637_2015_Mt Murray_MGM1	current	2015	2015	ANTSP800-15	SVL	Mt Murray	Mt Murray_MGM1	-76.1609	162.016	161	BOLD:ACW5637	Coccorhagidia	Coccorhagidia keithi
Coccorhagidia keithi_ANTSP801-15_BOLD:ACW5637_2015_Mt Murray_MGM1	current	2015	2015	ANTSP801-15	SVL	Mt Murray	Mt Murray_MGM1	-76.1609	162.016	161	BOLD:ACW5637	Coccorhagidia	Coccorhagidia keithi
Nanorchestes_ANTSP1341-18_BOLD:ADQ2020_2018_Mt Wasko	current	2018	2018	ANTSP1341-18	QMM	Mt Wasko	Mt Wasko	-84.56	-176.82		BOLD:ADQ2020	Nanorchestes	Nanorchestes
Stereotydeus_ANTSP1342-18_BOLD:ADQ5354_2018_Mt Wasko	current	2018	2018	ANTSP1342-18	QMM	Mt Wasko	Mt Wasko	-84.56	-176.82		BOLD:ADQ5354	Stereotydeus	Stereotydeus
Stereotydeus_ANTSP1338-18_BOLD:ADL8108_2018_Mt Wasko	current	2018	2018	ANTSP1338-18	QMM	Mt Wasko	Mt Wasko	-84.56	-176.82		BOLD:ADL8108	Stereotydeus	Stereotydeus
Stereotydeus_ANTSP1339-18_BOLD:ADL8108_2018_Mt Wasko	current	2018	2018	ANTSP1339-18	QMM	Mt Wasko	Mt Wasko	-84.56	-176.82		BOLD:ADL8108	Stereotydeus	Stereotydeus
Stereotydeus belli_ANTSP988-17_BOLD:ADL1041_2017_Redcastle Ridge_RR1	current	2017	2017	ANTSP988-17	NVL	Redcastle Ridge	Redcastle Ridge_RR1	-72.441	169.944	171	BOLD:ADL1041	Stereotydeus	Stereotydeus belli
Stereotydeus belli_ANTSP1167-18_BOLD:ADL1041_2017_Redcastle Ridge_RR1	current	2017	2018	ANTSP1167-18	NVL	Redcastle Ridge	Redcastle Ridge_RR1	-72.441	169.944	85.5	BOLD:ADL1041	Stereotydeus	Stereotydeus belli
Stereotydeus belli_ANTSP1168-18_BOLD:ADL1041_2017_Redcastle Ridge_RR1	current	2017	2018	ANTSP1168-18	NVL	Redcastle Ridge	Redcastle Ridge_RR1	-72.441	169.944	85.5	BOLD:ADL1041	Stereotydeus	Stereotydeus belli
Stereotydeus belli_ANTSP1169-18_BOLD:ADL1041_2017_Redcastle Ridge_RR1	current	2017	2018	ANTSP1169-18	NVL	Redcastle Ridge	Redcastle Ridge_RR1	-72.441	169.944	85.5	BOLD:ADL1041	Stereotydeus	Stereotydeus belli
Stereotydeus belli_ANTSP1170-18_BOLD:ADL1041_2017_Redcastle Ridge_RR1	current	2017	2018	ANTSP1170-18	NVL	Redcastle Ridge	Redcastle Ridge_RR1	-72.441	169.944	85.5	BOLD:ADL1041	Stereotydeus	Stereotydeus belli
Stereotydeus belli_ANTSP1171-18_BOLD:ADL1041_2017_Redcastle Ridge_RR1	current	2017	2018	ANTSP1171-18	NVL	Redcastle Ridge	Redcastle Ridge_RR1	-72.441	169.944	85.5	BOLD:ADL1041	Stereotydeus	Stereotydeus belli
Stereotydeus belli_ANTSP1172-18_BOLD:ADL1041_2017_Redcastle Ridge_RR1	current	2017	2018	ANTSP1172-18	NVL	Redcastle Ridge	Redcastle Ridge_RR1	-72.441	169.944	85.5	BOLD:ADL1041	Stereotydeus	Stereotydeus belli
Stereotydeus belli_ANTSP1173-18_BOLD:ADL1041_2017_Redcastle Ridge_RR1	current	2017	2018	ANTSP1173-18	NVL	Redcastle Ridge	Redcastle Ridge_RR1	-72.441	169.944	85.5	BOLD:ADL1041	Stereotydeus	Stereotydeus belli
Stereotydeus belli_ANTSP1174-18_BOLD:ADL1041_2017_Redcastle Ridge_RR1	current	2017	2018	ANTSP1174-18	NVL	Redcastle Ridge	Redcastle Ridge_RR1	-72.441	169.944	85.5	BOLD:ADL1041	Stereotydeus	Stereotydeus belli
Stereotydeus belli_ANTSP1175-18_BOLD:ADL1041_2017_Redcastle Ridge_RR1	current	2017	2018	ANTSP1175-18	NVL	Redcastle Ridge	Redcastle Ridge_RR1	-72.441	169.944	85.5	BOLD:ADL1041	Stereotydeus	Stereotydeus belli
Stereotydeus belli_ANTSP1176-18_BOLD:ADL1041_2017_Redcastle Ridge_RR1	current	2017	2018	ANTSP1176-18	NVL	Redcastle Ridge	Redcastle Ridge_RR1	-72.441	169.944	85.5	BOLD:ADL1041	Stereotydeus	Stereotydeus belli
Stereotydeus belli_ANTSP1178-18_BOLD:ADL1041_2017_Redcastle Ridge_RR1	current	2017	2018	ANTSP1178-18	NVL	Redcastle Ridge	Redcastle Ridge_RR1	-72.441	169.944	85.5	BOLD:ADL1041	Stereotydeus	Stereotydeus belli
Stereotydeus belli_ANTSP1179-18_BOLD:ADL1041_2017_Redcastle Ridge_RR1	current	2017	2018	ANTSP1179-18	NVL	Redcastle Ridge	Redcastle Ridge_RR1	-72.441	169.944	85.5	BOLD:ADL1041	Stereotydeus	Stereotydeus belli
Stereotydeus belli_ANTSP1180-18_BOLD:ADL1041_2017_Redcastle Ridge_RR1	current	2017	2018	ANTSP1180-18	NVL	Redcastle Ridge	Redcastle Ridge_RR1	-72.441	169.944	85.5	BOLD:ADL1041	Stereotydeus	Stereotydeus belli
Stereotydeus belli_ANTSP1181-18_BOLD:ADL1041_2017_Redcastle Ridge_RR1	current	2017	2018	ANTSP1181-18	NVL	Redcastle Ridge	Redcastle Ridge_RR1	-72.441	169.944	85.5	BOLD:ADL1041	Stereotydeus	Stereotydeus belli
Stereotydeus belli_ANTSP1182-18_BOLD:ADL1041_2017_Redcastle Ridge_RR1	current	2017	2018	ANTSP1182-18	NVL	Redcastle Ridge	Redcastle Ridge_RR1	-72.441	169.944	85.5	BOLD:ADL1041	Stereotydeus	Stereotydeus belli
Stereotydeus belli_ANTSP1183-18_BOLD:ADL1041_2017_Redcastle Ridge_RR1	current	2017	2018	ANTSP1183-18	NVL	Redcastle Ridge	Redcastle Ridge_RR1	-72.441	169.944	85.5	BOLD:ADL1041	Stereotydeus	Stereotydeus belli
Stereotydeus belli_ANTSP1184-18_BOLD:ADL1041_2017_Redcastle Ridge_RR1	current	2017	2018	ANTSP1184-18	NVL	Redcastle Ridge	Redcastle Ridge_RR1	-72.441	169.944	85.5	BOLD:ADL1041	Stereotydeus	Stereotydeus belli
Stereotydeus belli_ANTSP1185-18_BOLD:ADL1041_2017_Redcastle Ridge_RR1	current	2017	2018	ANTSP1185-18	NVL	Redcastle Ridge	Redcastle Ridge_RR1	-72.441	169.944	85.5	BOLD:ADL1041	Stereotydeus	Stereotydeus belli
Stereotydeus belli_ANTSP1186-18_BOLD:ADL1041_2017_Redcastle Ridge_RR1	current	2017	2018	ANTSP1186-18	NVL	Redcastle Ridge	Redcastle Ridge_RR1	-72.441	169.944	85.5	BOLD:ADL1041	Stereotydeus	Stereotydeus belli
Stereotydeus belli_ANTSP1187-18_BOLD:ADL1041_2017_Redcastle Ridge_RR1	current	2017	2018	ANTSP1187-18	NVL	Redcastle Ridge	Redcastle Ridge_RR1	-72.441	169.944	85.5	BOLD:ADL1041	Stereotydeus	Stereotydeus belli
Stereotydeus belli_ANTSP1188-18_BOLD:ADL1041_2017_Redcastle Ridge_RR1	current	2017	2018	ANTSP1188-18	NVL	Redcastle Ridge	Redcastle Ridge_RR1	-72.441	169.944	85.5	BOLD:ADL1041	Stereotydeus	Stereotydeus belli
Stereotydeus belli_ANTSP994-17_BOLD:ADL1041_2017_Redcastle Ridge_RR1	current	2017	2017	ANTSP994-17	NVL	Redcastle Ridge	Redcastle Ridge_RR1	-72.441	169.944	171	BOLD:ADL1041	Stereotydeus	Stereotydeus belli
Stereotydeus belli_ANTSP995-17_BOLD:ADL1041_2017_Redcastle Ridge_RR1	current	2017	2017	ANTSP995-17	NVL	Redcastle Ridge	Redcastle Ridge_RR1	-72.441	169.944	171	BOLD:ADL1041	Stereotydeus	Stereotydeus belli
Stereotydeus belli_ANTSP991-17_BOLD:ADL1041_2017_Redcastle Ridge_RR1	current	2017	2017	ANTSP991-17	NVL	Redcastle Ridge	Redcastle Ridge_RR1	-72.441	169.944	171	BOLD:ADL1041	Stereotydeus	Stereotydeus belli
Nanorchestes_AFBAM004-17_BOLD:ADG2824_2017_Siple Coast_Siple 3	current	2017	2017	AFBAM004-17	continental	Siple Coast	Siple Coast_Siple 3	-73.2344	-126.777		BOLD:ADG2824	Nanorchestes	Nanorchestes
Nanorchestes_AFBAM005-17_BOLD:ADG2824_2017_Siple Coast_Siple 3	current	2017	2017	AFBAM005-17	continental	Siple Coast	Siple Coast_Siple 3	-73.2344	-126.777		BOLD:ADG2824	Nanorchestes	Nanorchestes
Nanorchestes_AFBAM009-17_BOLD:ADG2824_2017_Siple Coast_Siple 3	current	2017	2017	AFBAM009-17	continental	Siple Coast	Siple Coast_Siple 3	-73.2344	-126.777		BOLD:ADG2824	Nanorchestes	Nanorchestes
Nanorchestes_AFBAM055-17_BOLD:ADG2824_2017_Siple Coast_Siple 3	current	2017	2017	AFBAM055-17	continental	Siple Coast	Siple Coast_Siple 3	-73.2344	-126.777		BOLD:ADG2824	Nanorchestes	Nanorchestes
Nanorchestes_AFBAM057-17_BOLD:ADG2824_2017_Siple Coast_Siple 3	current	2017	2017	AFBAM057-17	continental	Siple Coast	Siple Coast_Siple 3	-73.2344	-126.777		BOLD:ADG2824	Nanorchestes	Nanorchestes
Nanorchestes_AFBAM058-17_BOLD:ADG2824_2017_Siple Coast_Siple 3	current	2017	2017	AFBAM058-17	continental	Siple Coast	Siple Coast_Siple 3	-73.2344	-126.777		BOLD:ADG2824	Nanorchestes	Nanorchestes
Nanorchestes_AFBAM059-17_BOLD:ADG2824_2017_Siple Coast_Siple 3	current	2017	2017	AFBAM059-17	continental	Siple Coast	Siple Coast_Siple 3	-73.2344	-126.777		BOLD:ADG2824	Nanorchestes	Nanorchestes
Nanorchestes_ANTSP486-14_BOLD:ACM4550_2014_Taylor Valley_Spaulding Pond b	current	2014	2014	ANTSP486-14	SVL	Taylor Valley	Taylor Valley_Spaulding Pond b	-77.6579	163.120	247	BOLD:ACM4550	Nanorchestes	Nanorchestes
Nanorchestes_ANTSP1367-18_BOLD:ADP6737_2017_Tombstone Hill_TS1	current	2017	2018	ANTSP1367-18	NVL	Tombstone Hill	Tombstone Hill_TS1	-72.4512	169.715	596	BOLD:ADP6737	Nanorchestes	Nanorchestes
Nanorchestes_ANTSP1368-18_BOLD:ADP6737_2017_Tombstone Hill_TS1	current	2017	2018	ANTSP1368-18	NVL	Tombstone Hill	Tombstone Hill_TS1	-72.4512	169.715	596	BOLD:ADP6737	Nanorchestes	Nanorchestes
Nanorchestes_ANTSP1369-18_BOLD:ADP6737_2017_Tombstone Hill_TS1	current	2017	2018	ANTSP1369-18	NVL	Tombstone Hill	Tombstone Hill_TS1	-72.4512	169.715	596	BOLD:ADP6737	Nanorchestes	Nanorchestes
Nanorchestes_ANTSP1370-18_BOLD:ADP6737_2017_Tombstone Hill_TS1	current	2017	2018	ANTSP1370-18	NVL	Tombstone Hill	Tombstone Hill_TS1	-72.4512	169.715	596	BOLD:ADP6737	Nanorchestes	Nanorchestes
Nanorchestes_ANTSP1371-18_BOLD:ADP6737_2017_Tombstone Hill_TS1	current	2017	2018	ANTSP1371-18	NVL	Tombstone Hill	Tombstone Hill_TS1	-72.4512	169.715	596	BOLD:ADP6737	Nanorchestes	Nanorchestes
Stereotydeus cf punctatus_ANTSP1365-18_BOLD:ADQ5919_2017_Tombstone Hill_TS1	current	2017	2018	ANTSP1365-18	NVL	Tombstone Hill	Tombstone Hill_TS1	-72.4512	169.715	596	BOLD:ADQ5919	Stereotydeus	Stereotydeus cf punctatus
Coccorhagidia cf gressitti_ANTSP1372-18_BOLD:ADQ4368_2017_Unnamed ridge	current	2017	2018	ANTSP1372-18	NVL	Unnamed ridge	Unnamed ridge	-72.4249	169.72	416	BOLD:ADQ4368	Coccorhagidia	Coccorhagidia cf gressitti
Coccorhagidia cf gressitti_ANTSP1373-18_BOLD:ADQ4368_2017_Unnamed ridge	current	2017	2018	ANTSP1373-18	NVL	Unnamed ridge	Unnamed ridge	-72.4249	169.72	416	BOLD:ADQ4368	Coccorhagidia	Coccorhagidia cf gressitti
NCBI_Eupodes variegatus_GQ864392.1	NCBI				NCBI							Eupodes	Eupodes variegatus
NCBI_Eupodes sp._HQ558408.1	NCBI				NCBI							Eupodes	Eupodes sp.
NCBI_Eupodes sp._HQ558451.1	NCBI				NCBI							Eupodes	Eupodes sp.
NCBI_Eupodes sp._HQ966221.1	NCBI				NCBI							Eupodes	Eupodes sp.
NCBI_Rhagidia sp._KM100980.1	NCBI				NCBI							Rhagidia	Rhagidia sp.
NCBI_Rhagidia sp._KM100981.1	NCBI				NCBI							Rhagidia	Rhagidia sp.
NCBI_Eupodes sp._KP979325.1	NCBI				NCBI							Eupodes	Eupodes sp.
NCBI_Eupodes sp._KU374648.1	NCBI				NCBI							Eupodes	Eupodes sp.
NCBI_Eupodes sp._MG315634.1	NCBI				NCBI							Eupodes	Eupodes sp.
NCBI_Rhagidia sp._MG316850.1	NCBI				NCBI							Rhagidia	Rhagidia sp.
NCBI_Eupodes sp._MN241896.1	NCBI				NCBI							Eupodes	Eupodes sp.
NCBI_Eupodes voxencollinus_MN241897.1	NCBI				NCBI							Eupodes	Eupodes voxencollinus
NCBI_Eupodes cf. voxencollinus_MN241898.1	NCBI				NCBI							Eupodes	Eupodes cf. voxencollinus
NCBI_Rhagidia sp._MN350916.1	NCBI				NCBI							Rhagidia	Rhagidia sp.
NCBI_Rhagidia sp._MN351406.1	NCBI				NCBI							Rhagidia	Rhagidia sp.
NCBI_Eupodes sp._MN362218.1	NCBI				NCBI							Eupodes	Eupodes sp.
NCBI_Nanorchestes sp._KY922356.1	NCBI				NCBI							Nanorchestes	Nanorchestes sp.
NCBI_Nanorchestes sp._JX838029.1	NCBI				NCBI							Nanorchestes	Nanorchestes sp.
NCBI_Nanorchestes sp._MN352475.1	NCBI				NCBI							Nanorchestes	Nanorchestes sp.
NCBI_Nanorchestes sp._JX836009.1	NCBI				NCBI							Nanorchestes	Nanorchestes sp.
NCBI_Nanorchestes sp._JX838354.1	NCBI				NCBI							Nanorchestes	Nanorchestes sp.
NCBI_Nanorchestes sp._JX834830.1	NCBI				NCBI							Nanorchestes	Nanorchestes sp.
NCBI_Nanorchestes sp._JX838603.1	NCBI				NCBI							Nanorchestes	Nanorchestes sp.
NCBI_Nanorchestes sp._JX836331.1	NCBI				NCBI							Nanorchestes	Nanorchestes sp.
NCBI_Nanorchestes sp._JX838783.1	NCBI				NCBI							Nanorchestes	Nanorchestes sp.
NCBI_Nanorchestes sp._MN676128.1	NCBI				NCBI							Nanorchestes	Nanorchestes sp.
