# Supplementary material for: Biogeography and Genetic Diversity of Terrestrial Mites in the Ross Sea Region, Antarctica
Source: Genes (Basel). 2023 Feb 28;14(3):606. doi: 10.3390/genes14030606 (PMC10048765; doi:10.3390/genes14030606)
Supplement: Supplementary file 1 [file genes-14-00606-s001.zip › Table S3.csv]

	Species	Sequences	MinIntra	MeanIntra	SD	MaxIntra	MinInter
1	Coccorhagidia gressitti	14	0	3.39%	2.75%	6.23%	10.94%
2	Coccorhagidia keithi	4	0	0.30%	0.24%	0.46%	10.94%
7	Eupodes wisei	36	0	0.41%	0.50%	2.58%	13.97%
8	Nanorchestes sp. 1	9	0	3.38%	2.47%	6.56%	8.24%
9	Nanorchestes sp. 2	7	0	0.21%	0.16%	0.57%	8.24%
10	Nanorchestes sp. 3	5	0	0.00%	0.00%	0.00%	19.35%
11	Nanorchestes sp. 4	3	0.32%	1.88%	1.37%	2.90%	19.21%
13	Nanorchestes sp. 6	4	0.32%	2.30%	1.48%	3.77%	19.13%
16	Stereotydeus belli	27	0	1.15%	2.60%	7.80%	11.09%
17	Stereotydeus punctatus	7	0	6.54%	4.32%	11.04%	11.09%
18	Stereotydeus sp. 3	5	0	0.15%	0.10%	0.30%	12.10%
19	Stereotydeus sp. 4	7	0	6.55%	6.05%	14.13%	14.44%
